# Supplementary material for: Ribosome Homeostasis Regulated by SETD2 Preserves Intestinal Epithelial Barrier
Source: Adv Sci (Weinh). 2026 Jan 4;13(16):e08168. doi: 10.1002/advs.202508168 (PMC13042805; doi:10.1002/advs.202508168)
Supplement: Supplementary file 2 — Supporting File 2: advs73693‐sup‐0002‐Table S1.xlsx. [file ADVS-13-e08168-s002.xlsx]

## Sheet: Sheet2
Table S1. Details for the images sourced from the Human Protein Atlas (HPA)
Protein	antibody	Group	Tissue	Staining	Nuclear	Membranous	Cytoplasmic	Patient id:
MPHOSPH6	CAB003674	Normal tissue	Rectum (T-68000)	Low	1			1876
MPHOSPH6	CAB003674	Normal tissue	Colon (T-67000)	Medium	1			1990
MPHOSPH6	CAB003674	Normal tissue	Colon (T-67000)	Medium	1			2404
MPHOSPH6	CAB003674	Adenocarcinoma	Colon (T-67000)	Low	1			1390
MPHOSPH6	CAB003674	Adenocarcinoma	Rectum (T-68000)	Low	1			1416
MPHOSPH6	CAB003674	Adenocarcinoma	Rectum (T-68000)	Medium	1			1424
MPHOSPH6	CAB003674	Adenocarcinoma	Colon (T-67000)	Medium	1			1454
MPHOSPH6	CAB003674	Adenocarcinoma	Colon (T-67000)	No detected	1			1506
MPHOSPH6	CAB003674	Adenocarcinoma	Colon (T-67000)	Medium	1			1898
MPHOSPH6	CAB003674	Adenocarcinoma	Rectum (T-68000)	Medium	1			1957
MPHOSPH6	CAB003674	Adenocarcinoma	Colon (T-67000)	Low	1			1958
MPHOSPH6	CAB003674	Adenocarcinoma	Colon (T-67000)	Low	1			1990
MPHOSPH6	CAB003674	Adenocarcinoma	Colon (T-67000)	No detected	1			2002
MPHOSPH6	CAB003674	Adenocarcinoma	Colon (T-67000)	Low	1			2096
MPHOSPH6	CAB003674	Adenocarcinoma	Colon (T-67000)	Medium	1			2106
POP4	HPA042748	Normal tissue	Colon (T-67000)	Low	1			1902
POP4	HPA042748	Normal tissue	Colon (T-67000)	Low	1			1960
POP4	HPA042748	Normal tissue	Rectum (T-68000)	Medium	1			2717
POP4	HPA042748	Adenocarcinoma	Colon (T-67000)	Medium	1			1454
POP4	HPA042748	Adenocarcinoma	Colon (T-67000)	Low	1			1898
POP4	HPA042748	Adenocarcinoma	Colon (T-67000)	No detected	1			1958
POP4	HPA042748	Adenocarcinoma	Rectum (T-68000)	Medium	1			2117
POP4	HPA042748	Adenocarcinoma	Colon (T-67000)	Low	1			2616
POP4	HPA042748	Adenocarcinoma	Rectum (T-68000)	Low	1			2707
POP4	HPA042748	Adenocarcinoma	Colon (T-67000)	Low	1			2931
POP4	HPA042748	Adenocarcinoma	Colon (T-67000)	No detected	1			2947
POP4	HPA042748	Adenocarcinoma	Colon (T-67000)	No detected	1			2948
POP4	HPA042748	Adenocarcinoma	Colon (T-67000)	Low	1			2960
POP4	HPA042748	Adenocarcinoma	Rectum (T-68000)	Low	1			3041
POP4	HPA042748	Adenocarcinoma	Rectum (T-68000)	Medium	1			3062
POP4	HPA042748	Normal tissue	Colon (T-67000)	Low	1			2960
RPL17	HPA046385	Adenocarcinoma	Colon (T-67000)	High		1	1	2151
RPL17	HPA046385	Adenocarcinoma	Colon (T-67000)	High		1	1	2616
RPL17	HPA046385	Adenocarcinoma	Colon (T-67000)	High		1	1	2948
RPL17	HPA046385	Adenocarcinoma	Colon (T-67000)	Medium		1	1	287
RPL17	HPA046385	Adenocarcinoma	Colon (T-67000)	Medium		1	1	341
RPL17	HPA046385	Adenocarcinoma	Colon (T-67000)	Medium		1	1	1541
RPL17	HPA046385	Adenocarcinoma	Colon (T-67000)	Medium		1	1	1898
RPL17	HPA046385	Adenocarcinoma	Colon (T-67000)	Medium		1	1	1958
RPL17	HPA046385	Adenocarcinoma	Colon (T-67000)	Medium		1	1	2931
RPL17	HPA046385	Adenocarcinoma	Colon (T-67000)	Medium		1	1	2947
RPL17	HPA046385	Adenocarcinoma	Colon (T-67000)	Medium		1	1	3550
RPL17	HPA046385	Normal tissue	Colon (T-67000)	Medium		1	1	1985
RPL17	HPA046385	Normal tissue	Colon (T-67000)	Medium		1	1	2960
RPL17	HPA046385	Normal tissue	Rectum (T-68000)	High		1	1	2717
RPL17	HPA046385	Normal tissue	Rectum (T-68000)	High		1	1	3206
RPL17	HPA046385	Normal tissue	Rectum (T-68000)	High		1	1	3264
RPLP2	HPA053635	Adenocarcinoma	Rectum (T-68000)	Low		1	1	55
RPLP2	HPA053635	Adenocarcinoma	Colon (T-67000)	Low		1	1	2931
RPLP2	HPA053635	Adenocarcinoma	Rectum (T-68000)	Medium		1	1	347
RPLP2	HPA053635	Adenocarcinoma	Colon (T-67000)	Medium		1	1	2616
RPLP2	HPA053635	Adenocarcinoma	Colon (T-67000)	Medium		1	1	4089
RPLP2	HPA053635	Adenocarcinoma	Colon (T-67000)	Medium		1	1	4094
RPLP2	HPA053635	Adenocarcinoma	Colon (T-67000)	Medium		1	1	4382
RPLP2	HPA053635	Adenocarcinoma	Colon (T-67000)	Medium		1	1	4606
RPLP2	HPA053635	Adenocarcinoma	Colon (T-67000)	Medium		1	1	4735
RPLP2	HPA053635	Adenocarcinoma	Colon (T-67000)	Medium		1	1	4745
RPLP2	HPA053635	Normal tissue	Colon (T-67000)	Medium		1	1	1857
RPLP2	HPA053635	Normal tissue	Colon (T-67000)	Medium		1	1	1958
RPLP2	HPA053635	Normal tissue	Colon (T-67000)	Medium		1	1	1960
RPLP2	HPA053635	Normal tissue	Rectum (T-68000)	Medium		1	1	3074
RPLP2	HPA053635	Normal tissue	Rectum (T-68000)	Medium		1	1	4381
RPLP2	HPA053635	Normal tissue	Rectum (T-68000)	Medium		1	1	4406
RPS2	HPA055133	Adenocarcinoma	Colon (T-67000)	Low		1	1	2616
RPS2	HPA055133	Adenocarcinoma	Colon (T-67000)	Medium		1	1	1239
RPS2	HPA055133	Adenocarcinoma	Colon (T-67000)	Medium		1	1	4723
RPS2	HPA055133	Adenocarcinoma	Colon (T-67000)	No detected				1811
RPS2	HPA055133	Adenocarcinoma	Colon (T-67000)	No detected				1898
RPS2	HPA055133	Adenocarcinoma	Colon (T-67000)	No detected				2931
RPS2	HPA055133	Adenocarcinoma	Colon (T-67000)	No detected		1	1	4089
RPS2	HPA055133	Adenocarcinoma	Colon (T-67000)	No detected				4094
RPS2	HPA055133	Adenocarcinoma	Colon (T-67000)	No detected				4382
RPS2	HPA055133	Adenocarcinoma	Colon (T-67000)	No detected		1	1	4448
RPS2	HPA055133	Adenocarcinoma	Colon (T-67000)	No detected				4606
RPS2	HPA055133	Adenocarcinoma	Colon (T-67000)	No detected				4722
RPS2	HPA055133	Normal tissue	Colon (T-67000)	Medium		1	1	1958
RPS2	HPA055133	Normal tissue	Colon (T-67000)	Medium		1	1	1960
RPS2	HPA055133	Normal tissue	Rectum (T-68000)	Medium		1	1	4185
RPS2	HPA055133	Normal tissue	Rectum (T-68000)	Medium		1	1	4406
RPS2	HPA055133	Normal tissue	Rectum (T-68000)	Medium		1	1	4489
RRN3	HPA049837	Adenocarcinoma	Colon (T-67000)	High	1			612
RRN3	HPA049837	Adenocarcinoma	Colon (T-67000)	High	1			1811
RRN3	HPA049837	Adenocarcinoma	Colon (T-67000)	High	1			1958
RRN3	HPA049837	Adenocarcinoma	Colon (T-67000)	High	1			1960
RRN3	HPA049837	Adenocarcinoma	Colon (T-67000)	High	1			2151
RRN3	HPA049837	Adenocarcinoma	Colon (T-67000)	High	1			2616
RRN3	HPA049837	Adenocarcinoma	Colon (T-67000)	High	1			2947
RRN3	HPA049837	Adenocarcinoma	Colon (T-67000)	High	1			3550
RRN3	HPA049837	Adenocarcinoma	Rectum (T-68000)	High	1			3786
RRN3	HPA049837	Adenocarcinoma	Colon (T-67000)	Medium	1			1898
RRN3	HPA049837	Adenocarcinoma	Colon (T-67000)	Medium	1			2931
RRN3	HPA049837	Adenocarcinoma	Rectum (T-68000)	Medium	1			3789
RRN3	HPA049837	Normal tissue	Colon (T-67000)	Medium	1			1958
RRN3	HPA049837	Normal tissue	Colon (T-67000)	Medium	1			1960
RRN3	HPA049837	Normal tissue	Colon (T-67000)	Medium	1			4111
RRN3	HPA049837	Normal tissue	Rectum (T-68000)	Medium	1			3264
RRN3	HPA049837	Normal tissue	Rectum (T-68000)	Medium	1			4489
SETD2	HPA042451	Adenocarcinoma	Colon (T-67000)	Low	1			1958
SETD2	HPA042451	Adenocarcinoma	Colon (T-67000)	Medium	1			1898
SETD2	HPA042451	Adenocarcinoma	Rectum (T-68000),Normal tissue	Medium	1			2117
SETD2	HPA042451	Adenocarcinoma	Colon (T-67000)	Medium	1			2151
SETD2	HPA042451	Adenocarcinoma	Colon (T-67000)	Medium	1			2931
SETD2	HPA042451	Adenocarcinoma	Colon (T-67000)	Medium	1			2947
SETD2	HPA042451	Adenocarcinoma	Colon (T-67000),Normal tissue,	Medium	1			2948
SETD2	HPA042451	Adenocarcinoma	Rectum (T-68000)	Medium	1			3062
SETD2	HPA042451	Adenocarcinoma	Rectum (T-68000)	Medium	1			3752
SETD2	HPA042451	Adenocarcinoma	Colon (T-67000)	No detected	1			1541
SETD2	HPA042451	Normal tissue	Colon (T-67000)	Medium	1			1902
SETD2	HPA042451	Normal tissue	Colon (T-67000)	Medium	1			1960
SETD2	HPA042451	Normal tissue	Rectum (T-68000)	Medium	1			2717
SETD2	HPA042451	Normal tissue	Colon (T-67000)	Medium	1			2960
SETD2	HPA042451	Normal tissue	Rectum (T-68000)	Medium	1			3264
WDR55	HPA043470	Normal tissue	Colon (T-67000)	High	1	1	1	1857
WDR55	HPA043470	Normal tissue	Colon (T-67000)	High	1	1	1	3753
WDR55	HPA043470	Normal tissue	Rectum (T-68000)	High	1	1	1	2953
WDR55	HPA043470	Normal tissue	Rectum (T-68000)	High	1	1	1	3243
WDR55	HPA043470	Adenocarcinoma	Colon (T-67000)	Low		1	1	612
WDR55	HPA043470	Adenocarcinoma	Colon (T-67000)	Low	1			1898
WDR55	HPA043470	Adenocarcinoma	Colon (T-67000)	Low	1	1	1	1960
WDR55	HPA043470	Adenocarcinoma	Colon (T-67000)	Low	1			2151
WDR55	HPA043470	Adenocarcinoma	Colon (T-67000)	Low	1			2616
WDR55	HPA043470	Adenocarcinoma	Colon (T-67000)	Low	1	1	1	3550
WDR55	HPA043470	Adenocarcinoma	Rectum (T-68000)	Medium		1	1	3789
WDR55	HPA043470	Adenocarcinoma	Colon (T-67000)	No detected		1	1	1811
WDR55	HPA043470	Adenocarcinoma	Colon (T-67000)	No detected		1	1	1958
WDR55	HPA043470	Adenocarcinoma	Colon (T-67000)	No detected				2931
WDR55	HPA043470	Adenocarcinoma	Colon (T-67000)	No detected		1	1	2947
WDR55	HPA043470	Adenocarcinoma	Rectum (T-68000)	No detected				3786
